# Supplementary material for: Dendritic Cell Subpopulations Are Associated with Prognostic Characteristics of Breast Cancer after Neoadjuvant Chemotherapy—An Observational Study
Source: Int J Mol Sci. 2023 Oct 31;24(21):15817. doi: 10.3390/ijms242115817 (PMC10648319; doi:10.3390/ijms242115817)
Supplement: Supplementary file 1 [file ijms-24-15817-s001.zip]

Archive with 1 entries (1 files):
- ijms-2671371-supplementary.pdf
